# Supplementary material for: Highly Selective Interfacial Route to Eight-Functional Sucrose Methacrylate for Biocompatible Scaffold Fabrication
Source: Polymers (Basel). 2026 Jun 6;18(12):1417. doi: 10.3390/polym18121417 (PMC13306284; doi:10.3390/polym18121417)
Supplement: Supplementary file 1 [file polymers-18-01417-s001.zip]

Archive with 1 entries (1 files):
- polymers-4315164-supplementary.pdf
